# Supplementary material for: Nutraceutical Capsules LL1 and Silymarin Supplementation Act on Mood and Sleep Quality Perception by Microbiota–Gut–Brain Axis: A Pilot Clinical Study
Source: Nutrients. 2024 Sep 10;16(18):3049. doi: 10.3390/nu16183049 (PMC11435014; doi:10.3390/nu16183049)
Supplement: Supplementary file 1 [file nutrients-16-03049-s001.zip]

Archive with 1 entries (1 files):
- nutrients-3161587-supplementary.pdf
